# Supplementary material for: New Characterization of Multi-Drug Resistance of Streptococcus suis and Biofilm Formation from Swine in Heilongjiang Province of China
Source: Antibiotics (Basel). 2023 Jan 10;12(1):132. doi: 10.3390/antibiotics12010132 (PMC9854593; doi:10.3390/antibiotics12010132)
Supplement: Supplementary file 1 [file antibiotics-12-00132-s001.zip]

Archive with 1 entries (1 files):
- antibiotics-2117646-supplementary.pdf
